# Supplementary material for: Expression of Cytochrome c3 from Desulfovibrio vulgaris in Plant Leaves Enhances Uranium Uptake and Tolerance of Tobacco
Source: Int J Mol Sci. 2021 Nov 23;22(23):12622. doi: 10.3390/ijms222312622 (PMC8657950; doi:10.3390/ijms222312622)
Supplement: Supplementary file 1 [file ijms-22-12622-s001.zip › TableS1.xlsx]

## Sheet: Лист1
Northern lane	plant line number	Northern arb. units	U accumulation in leaves	correlation coefficient
1	74	22.72	28.31	0.828234
2	95	7.39	2.8
4	111	1	4.93
7	124	5.71	19.66
9	wt	0	0.99
