# Supplementary material for: Expression of Cytochrome c3 from Desulfovibrio vulgaris in Plant Leaves Enhances Uranium Uptake and Tolerance of Tobacco
Source: Int J Mol Sci. 2021 Nov 23;22(23):12622. doi: 10.3390/ijms222312622 (PMC8657950; doi:10.3390/ijms222312622)
Supplement: Supplementary file 1 [file ijms-22-12622-s001.zip › Figure S1.xlsx]

## Sheet: Sheet 1
	Label	Volume	Vol + Bkgnd	Background	Norm'd Vol (percent)	Present?	Quality		Fig 4c inset	circles 52 pixels radius		background st.dev.
A1		299128	1879434	1580306	n/a	1			dark spot			101414
A2		0	1429480	1.43689e+06	n/a	0			adjacent area
	Label	Volume	Vol + Bkgnd	Background	Norm'd Vol (percent)	Present?	Quality		Fig 4d	circles 72 px radius
A1		632328	3113484	2.48116e+06	n/a	1			dark spot			50187.6
A2		0	2359994	2.41018e+06	n/a	0			adjacent area
	Label	Volume	Vol + Bkgnd	Background	Norm'd Vol (percent)	Present?	Quality		Fig 4e	circles 52 px radius
A1		208299	1573633	1.36533e+06	n/a	1			dark spot			6826.12
A2		0	1352256	1.35568e+06	n/a	0	noise		adjacent area
	Label	Volume	Vol + Bkgnd	Background	Norm'd Vol (percent)	Present?	Quality		Fig 4f	circles 15 px radius
A1		8549.18	123010	114461	n/a	1			dark area in chloroplast			3298.11
A2		0	118095	119125	n/a	0	noise		adjacent area
Dark spots in fig.4, panels c (inset), d,e and f were quantified by ImageQuantTL v.7 (GE Healthcare) as circles with the radii indicated in the table with intensities of the adjacent areas subtracted as backgrounds.
